# Supplementary material for: Effects of Herd Establishment Time and Structure on Group-on-Individual Aggression Intensity in Farm Pigs
Source: Animals (Basel). 2024 Jul 31;14(15):2229. doi: 10.3390/ani14152229 (PMC11310940; doi:10.3390/ani14152229)
Supplement: Supplementary file 1 [file animals-14-02229-s001.zip]

Archive with 1 entries (1 files):
- animals-3048564-supplementary.pdf
